# Supplementary material for: Genome-wide identification of CBF genes and their responses to cold acclimation in Taraxacum kok-saghyz
Source: PeerJ. 2022 May 12;10:e13429. doi: 10.7717/peerj.13429 (PMC9107785; doi:10.7717/peerj.13429)
Supplement: Supplemental Information 6 [file peerj-10-13429-s006.zip]

Archive with 14 entries (12 files):
- Cold-5°CReal-timePCR/
- Cold-5°CReal-timePCR/CBF1.xls
- Cold-5°CReal-timePCR/CBF10-18SRNA.xls
- Cold-5°CReal-timePCR/CBF2-CBF3.xls
- Cold-5°CReal-timePCR/CBF4-CBF5.xls
- Cold-5°CReal-timePCR/CBF6-CBF7.xls
- Cold-5°CReal-timePCR/CBF8-CBF9.xls
- Control-5°CReal-timePCR/
- Control-5°CReal-timePCR/18S.xls
- Control-5°CReal-timePCR/CBF1-CBF2.xls
- Control-5°CReal-timePCR/CBF3-CBF4.xls
- Control-5°CReal-timePCR/CBF5-CBF6.xls
- Control-5°CReal-timePCR/CBF7-CBF8.xls
- Control-5°CReal-timePCR/CBF9-CBF10.xls
